# Supplementary material for: Extracellular adenosine deamination primes tip organizer development in Dictyostelium
Source: eLife. 2025 Dec 17;14:RP104855. doi: 10.7554/eLife.104855 (PMC12711200; doi:10.7554/eLife.104855)
Supplement: Figure 4—source data 1. [file elife-104855-fig4-data1.zip]

Archive with 1 entries (1 files):
- Figure_4_Source_data_1.pdf
